# Supplementary material for: Specific adsorption sites and conditions derived by thermal decomposition of activated carbons and adsorbed carbamazepine
Source: Sci Rep. 2020 Apr 21;10:6695. doi: 10.1038/s41598-020-63481-y (PMC7174341; doi:10.1038/s41598-020-63481-y)
Supplement: Supplementary file 2 — Supplementary Information2. [file 41598_2020_63481_MOESM2_ESM.zip]

Archive with 3 entries (2 files):
- SI_Structures_by_TED-GC-MS/
- SI_Structures_by_TED-GC-MS/SI_Structures_by_TED-GC-MS.ods
- SI_Structures_by_TED-GC-MS/SI_Structures_by_TED-GC-MS.xlsx
