# Supplementary material for: Specific adsorption sites and conditions derived by thermal decomposition of activated carbons and adsorbed carbamazepine
Source: Sci Rep. 2020 Apr 21;10:6695. doi: 10.1038/s41598-020-63481-y (PMC7174341; doi:10.1038/s41598-020-63481-y)
Supplement: Supplementary file 2 — Supplementary Information2. [file 41598_2020_63481_MOESM2_ESM.zip › SI_Structures_by_TED-GC-MS/SI_Structures_by_TED-GC-MS.ods]

## Sheet: Tabelle1
	10 substances (rows) without group assignment in the paper are hidden (see filter in column X).
Proposed decomposition product														Kontrollen		GC-MS		Evaluation			Categories and groups
Nr.	Name	Structural formula	M in g/mol	Tboil. in °C	Total formula	C	H	O	N	S	C:H	Sum	Mol	Mol	Sum	Retention time in min	Quantifier and Qualifier in m/z	below 300 °C	lowest wCBZ	corresponding to	from structure	release curve	Group (Figure 7)	Note	+ Figure 5	+ Figure 6
1)	1) Benzene		78	80	C6H6	6	6				1,000	C6H6	78	1	1	2,9	78, 63, 52, 39		?		Aromatic		VI. unsubstituted aromatics
2)	2) Acetic Acid		60	118	C2H4O2	2	4	2			0,500	C2H4O2	60	1	1	3,2	43, 60, 45	X			containing O			Kontamination?
3)	3) 1,3-dimethyl-Benzene		106	139	C8H10	8	10				0,800	C8H10	106	1	1	6,2	91, 106, 77, 65	X	?		Aromatic		V. slightly alkylated benzene
4)	4) p-Xylene		106	138	C8H10	8	10				0,800	C8H10	106	1	1	6,5	91, 106, 77, 65	X	?		Aromatic	Limitation	V. slightly alkylated benzene
5)	5) Styrene		104	145	C8H8	8	8				1,000	C8H8	104	1	1	6,9	104, 78, 51, 39	X	?		Aromatic	Limitation	V. slightly alkylated benzene
6)	6) o-Xylene		106	144	C8H10	8	10				0,800	C8H10	106	1	1	7,0	91, 106, 77, 65	(X)	?		Aromatic	Maximum	V. slightly alkylated benzene
7)	7) Propyl-Benzene		120	159	C9H12	9	12				0,750	C9H12	120	1	1	8,7	91, 120, 105, 65	X	?		Aromatic	Limitation	V. slightly alkylated benzene
8)	8) Mesitylene		120	165	C9H12	9	12				0,750	C9H12	120	1	1	9,0	105, 120, 77, 51	X	?		Aromatic	Limitation	V. slightly alkylated benzene
9)	9) Benzaldehyde		106	179	C7H6O	7	6	1			1,167	C7H6O	106	1	1	9,2	106, 105, 77, 51	X	1		containing O	Maximum	IV. oxygen containing aromatics	released at low CBZ loadings
10)	10) Aniline		93	184	C6H7N	6	7		1		0,857	C6H7N	93	1	1	9,4	93, 66, 39		5		Aromatic containing N	linear	VII. unassigned, nitrogen containing
11)	11) Benzonitrile		103	191	C7H5N	7	5		1		1,400	C7H5N	103	1	1	9,5	103, 76, 50, 39		1		Aromatic containing N	Limitation	VII. unassigned, nitrogen containing	released at low CBZ loadings
12)	12) Phenol		94	182	C6H6O	6	6	1			1,000	C6H6O	94	1	1	10,1	94, 66, 55, 47				containing O		IV. oxygen containing aromatics
13)	13) ethyl-methyl-Pyridine / m-Ethylanaline		121	175 / 210	C8H11N	8	11		1		0,727	C8H11N	121	1	1	10,6	106, 121, 79, 77		5		Aromatic containing N	linear, with critical loading	VII. unassigned, nitrogen containing
14)	14) x-methyl-Alkane	poly-methylated alkane, no distinct proposal could be found by the NIST database											0	0	1	11,5	57, 85, 71, 43			different substance than 33)	Aliphatic		I. aliphatics
15)	15) n-butyl-Benzene / (2-methylpropyl)-Benzene		134	183 / 173	C10H14	10	14				0,714	C10H14	134	1	1	11,5	91, 134, 65, 43		?		Aromatic		II. strongly alkylated benzene
16)	16) methyl-propyl-Benzene		134	182	C10H14	10	14				0,714	C10H14	134	1	1	11,8	105, 134, 91, 77		?		Aromatic		II. strongly alkylated benzene
17)	17) 3-Butylthiophene		140	183	C8H12S	8	12			1	0,667	C8H12S	140	1	1	11,9	97, 140, 111, 45		1	hydrated 26) Benzothiophen	Aromatic containing S	(Limitation)	VIII. sulphur containing
18)	18) Acetophenone		120	202	C8H8O	8	8	1			1,000	C8H8O	120	1	1	12,1	105, 120, 77, 51		5		containing O	Limitation	IV. oxygen containing aromatics
19)	19) Aminotoluene		107	200	C7H9N	7	9		1		0,778	C7H9N	107	1	1	12,0	106, 91, 79, 77		20		Aromatic containing N	linear, with critical loading	VII. unassigned, nitrogen containing
20)	20) Benzylnitrile / methyl-Benzonitril		117	234 / 213	C8H7N	8	7		1		1,143	C8H7N	117	1	1	12,0	117, 90, 63, 51		5		Aromatic containing N	Limitation	VII. unassigned, nitrogen containing
21)	21) Isophorone		138	215	C9H14O	9	14	1			0,643	C9H14O	138	1	1	13,5	82, 138, 95, 54				containing O			Kontamination
22)	22) Benzene, 1-methyl-4-(1-methylpropyl)-		148	198	C11H16	11	16				0,688	C11H16	148	1	1	14,1	119, 148, 105, 91		5		Aromatic	linear, with critical loading	II. strongly alkylated benzene
23)	23) Acetic acid, 2-ethylhexyl ester		172	199	C10H20O2	10	20	2			0,500	C10H20O2	172	1	1	14,2	70, 112, 83, 57				containing O		I. aliphatics
24)	24) Benzene, 1-methyl-4-(2-methylpropyl)-		148	196	C11H16	11	16				0,688	C11H16	148	1	1	14,7	105, 148, 91, 77		5		Aromatic	linear	II. strongly alkylated benzene	weak signal
25)	25) Naphthalene		128	218	C10H8	10	8				1,250	C10H8	128	1	1	15,2	128, 102, 64, 51		1		Aromatic	Maximum	VI. unsubstituted aromatics	strongly released at low CBZ loadings
26)	26) Benzothiophene		134	222	C8H6S	8	6			1	1,333	C8H6S	134	1	1	15,4	134, 108, 89, 67		(1)	17) 3-Butylthiophen	Aromatic containing S	Maximum	VIII. sulphur containing
27)	27) Dodecane		170	216	C12H26	12	26				0,462	C12H26	170	1	1	15,5	57, 85, 71, 43		5		Aliphatic	linear	I. aliphatics
28)	28) Benzothiazole		135	230	C7H5NS	7	5		1	1	1,400	C7H5NS	135	1	1	16,7	135, 108, 91, 69		1		Aromatic containing N,S	Limitation	VIII. sulphur containing
29)	29) Furan, 3-phenyl- / Benzofuran, 2-ethenyl- / Naphthalenol		144	233 / 216 / 288	C10H8O	10	8	1			1,250	C10H8O	144	1	1	16,7	144, 115, 89, 63		5		containing O	Saturation		weak signal
30)	30) (iso)Quinoline		129	243	C9H7N	9	7		1		1,286	C9H7N	129	1	1	16,7	129, 102, 76, 51		1		Aromatic containing N	Limitation	VII. unassigned, nitrogen containing	strongly released at low CBZ loadings
31)	31) Hexyl-Benzene		162	226	C12H18	12	18				0,667	C12H18	162	1	1	17,3	91, 162, 133, 105		1		Aromatic	linear	II. strongly alkylated benzene
32)	32) Benzene, (1,3-dimethylbutyl)-		162	206	C12H18	12	18				0,667	C12H18	162	1	1	17,5	105, 162, 119, 91		5		Aromatic	linear	II. strongly alkylated benzene	weak signal
33)	33) x-methyl-Alkane	poly-methylated alkane, no distinct proposal could be found by the NIST database											0	1	1	17,8	57, 85, 71, 43		5	different substance than 14)	Aliphatic	linear	I. aliphatics
34)	34) methyl-Naphthalene		142	245	C11H10	11	10				1,100	C11H10	142	1	1	18,3	142, 126, 115, 89		1		Aromatic	Limitation	III. alkylated or bridged aromatics
35)	35) methyl-Quinoline		143	247	C10H9N	10	9		1		1,111	C10H9N	143	1	1	18,7	143, 128, 115, 89		20		Aromatic containing N	linear, with critical loading	III. alkylated or bridged aromatics
36)	36) 1/2-methyl-Naphthalene		142	242	C11H10	11	10				1,100	C11H10	142	1	1	18,8	142, 126, 115, 89		?		Aromatic	Limitation	III. alkylated or bridged aromatics
37)	37) Heptyl-Benzene		176	240	C13H20	13	20				0,650	C13H20	176	1	1	20,0	92, 176, 133, 78		5		Aromatic	linear, with critical loading	II. strongly alkylated benzene
38)	38) 2-ethenyl-Naphthalene / Biphenyl		154	248 / 255	C12H10	12	10				1,200	C12H10	154	1	1	20,5	154, 128, 115, 76		1		Aromatic	Maximum	VII. unassigned, nitrogen containing
39)	39) Tetradecane		198	253	C14H30	14	30				0,467	C14H30	198	1	1	20,9	57, 85, 71, 43		5		Aliphatic	linear	I. aliphatics
40)	40) Bithiophene		166	260	C8H6S2	8	6			2	1,333	C8H6S2	166	1	1	21,0	166, 134, 121, 108		1	C8H6 like 26) Benzothiophen	Aromatic containing S	Maximum	VIII. sulphur containing
41)	41) methyl-Biphenyl		168	256	C13H12	13	12				1,083	C13H12	168	1	1	21,1	168, 153, 139, 115		?		Aromatic	Limitation	III. alkylated or bridged aromatics
42)	42) 3-phenyl-Thiophene		160	229	C10H8S	10	8			1	1,250	C10H8S	160	1	1	21,2	160, 128, 115, 102		(1)		Aromatic containing S	Limitation	VIII. sulphur containing
43)	43) 2,2'-Dimethylbiphenyl		182	256	C14H14	14	14				1,000	C14H14	182	1	1	21,6	167, 182, 152, 128		?		Aromatic	(Limitation)	III. alkylated or bridged aromatics
44)	44) Diphenylmethane		168	264	C13H12	13	12				1,083	C13H12	168	1	1	21,9	168, 152, 91, 83		5		Aromatic	(Saturation)
45)	45) dimethyl-Quinoline		157		C11H11N	11	11		1		1,000	C11H11N	157	1	1	22,5	157, 142, 128, 115		20		Aromatic containing N	linear, with critical loading	III. alkylated or bridged aromatics	weak signal
46)	46) cis-Stilbene ?		180	307	C14H12	14	12				1,167	C14H12	180	1	1	23,9	179, 165, 152, 89		5		Aromatic	Maximum		weak signal
47)	47) trans-Stilbene ?		180	306	C14H12	14	12				1,167	C14H12	180	1	1	24,3	180, 165, 152, 89		5		Aromatic	Maximum		weak signal
48)	48) Dibenzofuran		168	288	C12H8O	12	8	1			1,500	C12H8O	168	1	1	24,4	168, 139, 84, 69		5		containing O	Maximum	IV. oxygen containing aromatics
49)	49) 2-methyl-Hexadecane		240	315	C17H36	17	36				0,472	C17H36	240	1	1	25,1	57, 197, 169, 155		20		Aliphatic	linear, with critical loading	I. aliphatics	weak signal
50)	50) Fluorene		166	295	C13H10	13	10				1,300	C13H10	166	1	1	25,5	166, 165, 139, 82		5		Aromatic		VI. unsubstituted aromatics
51)	51) 1(2H)-Naphthalenone, 3,4-dihydro-3,3,6,8-tetramethyl-		202	367	C14H18O	14	18	1			0,778	C14H18O	202	1	1	25,9	146, 202, 128, 118				containing O			Kontamination
52)	52) Stilbene / Anthracene; 9.10-dihydro-		180	312	C14H12	14	12				1,167	C14H12	180	1	1	28,5	179, 165, 152, 89		5		Aromatic	Maximum		weak signal
53)	53) Phenanthrene / Anthracene		178	340	C14H10	14	10				1,400	C14H10	178	1	1	29,9	178, 152, 89, 76		1		Aromatic	Limitation	VI. unsubstituted aromatics	strongly released at low CBZ loadings
54)	54) Acridine		179	346	C13H9N	13	9		1		1,444	C13H9N	179	1	1	30,3	179, 151, 126, 89		1		Aromatic containing N	linear	VI. unsubstituted aromatics	strongly released at low CBZ loadings and very intensive
55)	55) Anthracene, 9-ethenyl-		204	337	C16H12	16	12				1,333	C16H12	204	1	1	31,5	203, 176, 101, 88		1		Aromatic	Saturation		weak signal
56)	56) (4-)methyl-Acridine		193	362	C14H11N	14	11		1		1,273	C14H11N	193	1	1	31,7	193, 165, 139, 96		20		Aromatic containing N	linear, with critical loading	III. alkylated or bridged aromatics
57)	57) o-Terphenyl		230	379	C18H14	18	14				1,286	C18H14	230	1	1	32,1	230, 215, 202, 114		5		Aromatic	Saturation		weak signal
58)	58) (9-)methyl-Acridine		193	313	C14H11N	14	11		1		1,273	C14H11N	193	1	1	32,8	193, 165, 139, 96		20		Aromatic containing N	linear, with critical loading	III. alkylated or bridged aromatics
59)	59) 5H-Dibenzazepine, 10,11-dihydro- (Iminodibenzyl)		195	328	C14H13N	14	13		1		1,077	C14H13N	195	1	1	33,1	195, 180, 167, 96		20		Aromatic containing N	linear, with critical loading	III. alkylated or bridged aromatics
60)	60) Dibenzazepine or "Iminostilbene"		193	221	C14H11N	14	11		1		1,273	C14H11N	193	1	1	33,8	193, 165, 139, 96		5	61) bad chromatographic separation	Aromatic containing N	linear, with critical loading	VI. unsubstituted aromatics
61)	61) (10-)methyl-Acridine		194	374	C14H12N	14	12		1		1,167	C14H12N	194	1	1	34,0	193, 165, 139, 96		5	60) bad chromatographic separation	Aromatic containing N	linear, with critical loading	III. alkylated or bridged aromatics
62)	62) 9-Acridinecarbonitrile / Biphenyldicarbonitrile		204	425	C14H8N2	14	8		2		1,750	C14H8N2	204	1	1	34,2	204, 177, 150, 102		5		Aromatic containing N	linear	IX. specific
63)	63) Ethylacridine		207	372	C15H13N	15	13		1		1,154	C15H13N	207	1	1	34,7	207, 192, 178, 166		20		Aromatic containing N	linear, with critical loading	III. alkylated or bridged aromatics
64)	64) 1-methyl-2-phenyl-Indole		207		C15H13N	15	13		1		1,154	C15H13N	207	1	1	35,1	207, 178, 165, 103		20		Aromatic containing N	linear, with critical loading	III. alkylated or bridged aromatics
65)	65) 1-methyl-3-phenyl-Indole		207		C15H13N	15	13		1		1,154	C15H13N	207	1	1	36,1	207, 192, 165, 103		20		Aromatic containing N	linear, with critical loading	III. alkylated or bridged aromatics
